# Supplementary material for: Molecular Expression Profile of Changes in Rat Acute Spinal Cord Injury
Source: Front Cell Neurosci. 2021 Sep 30;15:720271. doi: 10.3389/fncel.2021.720271 (PMC8516027; doi:10.3389/fncel.2021.720271)
Supplement: Supplementary file 1 [file Data_Sheet_1.xls]

## Sheet: Supplementary file 1-Markers in
Marker Genes of Every Group with Statistic Analysis
	p_val	avg_logFC	pct.1	pct.2	p_val_adj	cluster	gene
Mbp	4.37e-10	1.83256	0.973	0.957	3.59e-06	0	Mbp
Tmsb4x	1.65e-08	1.22077	0.297	0.819	0.000135233	0	Tmsb4x
Elob	2.51e-06	2.84162	0.054	0.532	0.0206027	0	Elob
Atp5me	1.79e-05	0.416307	0.054	0.489	0.146859	0	Atp5me
Calm1	2.39e-05	1.23046	0.432	0.809	0.195575	0	Calm1
Atp5f1b	2.61e-05	0.59755	0.081	0.532	0.214304	0	Atp5f1b
Hsbp1	3.04e-05	1.111	0.054	0.468	0.248913	0	Hsbp1
LOC108352650	3.75e-05	0.985519	0.189	0.67	0.307759	0	LOC108352650
Ndufv2	4.85e-05	0.762725	0.135	0.596	0.39801	0	Ndufv2
Ndufb4	9.22e-05	0.445355	0.135	0.553	0.755724	0	Ndufb4
Dbi	0.000103254	0.406573	0.054	0.436	0.846581	0	Dbi
Ywhaz	0.000132522	1.47915	0.081	0.479	1	0	Ywhaz
Plekhb1	0.000172358	0.659476	0.081	0.468	1	0	Plekhb1
Secisbp2l	0.00046917	1.20486	0.135	0.5	1	0	Secisbp2l
Cox6c	0.000518418	1.42661	0.081	0.415	1	0	Cox6c
Cox7c	0.000935982	0.827697	0.189	0.564	1	0	Cox7c
Cox7a2l2	0.00116164	1.16223	0.108	0.436	1	0	Cox7a2l2
LOC100910650	0.00129907	1.30619	0.108	0	1	0	LOC100910650
Tax1bp1	0.0014937	0.799091	0.081	0.394	1	0	Tax1bp1
Ndufb2	0.00187037	0.516389	0.27	0.617	1	0	Ndufb2
Laptm4a	0.00235497	0.351133	0.027	0.277	1	0	Laptm4a
Morf4l2	0.00310364	2.44058	0.054	0.309	1	0	Morf4l2
LOC100360828	0.00460016	1.07006	0.054	0.309	1	0	LOC100360828
Pnpo	0.00547679	0.830779	0.027	0.245	1	0	Pnpo
Cox17	0.00720815	0.830895	0.027	0.234	1	0	Cox17
Pold4	0.00844734	2.29604	0.108	0.011	1	0	Pold4
Npm1	0.00906645	1.35406	0.162	0.436	1	0	Npm1
Mobp	2.54e-06	1.32625	0.875	0.495	0.0208229	1	Mobp
Cryab	5e-06	0.866176	0.917	0.598	0.0410035	1	Cryab
Plp1	1.35e-05	0.907625	0.958	0.822	0.11105	1	Plp1
Scd2	1.44e-05	0.914243	0.875	0.579	0.117697	1	Scd2
Tmem254	6.39e-05	0.298621	0.417	0.093	0.524286	1	Tmem254
Gstt3	6.56e-05	0.769129	0.417	0.103	0.538029	1	Gstt3
Phactr3	9.58e-05	0.266653	0.25	0.028	0.785349	1	Phactr3
Cnp	9.59e-05	0.861055	0.875	0.645	0.785895	1	Cnp
Aplp1	0.000128264	0.45187	0.958	0.589	1	1	Aplp1
Agl	0.000162759	0.2685	0.208	0.019	1	1	Agl
Syt11	0.000279506	0.854304	0.792	0.449	1	1	Syt11
Enpp4	0.000346409	0.426994	0.5	0.196	1	1	Enpp4
Tmem63a	0.000363106	0.351603	0.583	0.262	1	1	Tmem63a
Ak3	0.000483211	0.263335	0.458	0.159	1	1	Ak3
Sox10	0.00049149	0.603188	0.667	0.364	1	1	Sox10
Abcd3	0.000493293	0.277565	0.375	0.103	1	1	Abcd3
Nipa1	0.000502204	0.356522	0.333	0.084	1	1	Nipa1
Klk6	0.000509784	0.510432	0.875	0.589	1	1	Klk6
Ccdc152	0.000515485	0.618412	0.708	0.393	1	1	Ccdc152
Reep5	0.000756271	0.405521	0.667	0.327	1	1	Reep5
S100b	0.00085709	2.11142	0.833	0.57	1	1	S100b
Myrf	0.000970894	1.03738	0.583	0.336	1	1	Myrf
Rac1	0.00118304	0.402323	0.75	0.421	1	1	Rac1
Stmn1	0.00124608	0.314781	0.542	0.262	1	1	Stmn1
Lmbrd1	0.00130339	0.326698	0.5	0.206	1	1	Lmbrd1
Tnfaip1	0.0015571	0.449616	0.292	0.075	1	1	Tnfaip1
Apod	0.00164457	0.327464	0.958	0.766	1	1	Apod
Anp32e	0.00193422	0.56623	0.375	0.14	1	1	Anp32e
Adap1	0.00195622	1.06042	0.333	0.093	1	1	Adap1
Faim2	0.0022869	0.368919	0.417	0.178	1	1	Faim2
App	0.00256814	0.433235	0.708	0.43	1	1	App
Rcan2	0.00266178	0.539489	0.458	0.206	1	1	Rcan2
Acsbg1	0.00284191	2.10235	0.125	0.009	1	1	Acsbg1
Hdac11	0.00308898	0.696985	0.375	0.15	1	1	Hdac11
Tf	0.00342386	0.596405	0.875	0.785	1	1	Tf
Dbndd2	0.00354007	0.251724	0.792	0.57	1	1	Dbndd2
Cmtm5	0.00399305	0.412647	0.583	0.355	1	1	Cmtm5
Eif3c	0.00411478	0.305348	0.625	0.364	1	1	Eif3c
Grik2	0.00504657	0.282638	0.25	0.065	1	1	Grik2
Sesn1	0.00541736	0.28357	0.25	0.065	1	1	Sesn1
Rab7a	0.00551012	0.42174	0.542	0.271	1	1	Rab7a
Myh14	0.00557197	0.437965	0.208	0.047	1	1	Myh14
Sgms1	0.00585942	0.266929	0.167	0.028	1	1	Sgms1
Rcor1	0.00603055	0.254125	0.208	0.047	1	1	Rcor1
Bin1	0.00682646	0.367758	0.542	0.336	1	1	Bin1
Srrm2	0.00715771	0.42287	0.5	0.28	1	1	Srrm2
Vmp1	0.00764332	0.353058	0.458	0.243	1	1	Vmp1
Strn4	0.00792947	0.411428	0.375	0.15	1	1	Strn4
Txndc12	0.00814105	0.295765	0.25	0.075	1	1	Txndc12
Itfg1	0.00841232	0.440291	0.375	0.178	1	1	Itfg1
Gsn	0.00903245	0.372867	0.583	0.393	1	1	Gsn
Atg3	0.00947768	0.401125	0.333	0.121	1	1	Atg3
Gfm2	5.04e-11	0.282107	0.5	0.028	4.13e-07	2	Gfm2
Tmem176a	1.11e-10	0.621713	0.583	0.065	9.12e-07	2	Tmem176a
Sparc	1.17e-09	0.775216	0.708	0.131	9.57e-06	2	Sparc
Ifngr1	2.16e-08	1.15266	0.667	0.159	0.000176812	2	Ifngr1
Tmem176b	4.64e-08	0.732666	0.542	0.093	0.000380323	2	Tmem176b
Anxa3	6.11e-08	1.04804	0.625	0.168	0.000500901	2	Anxa3
Tmem119	9.07e-08	0.311363	0.375	0.028	0.000743393	2	Tmem119
Timp2	1.62e-07	1.24543	0.708	0.243	0.00132687	2	Timp2
Ctss	1.85e-07	1.08898	0.667	0.215	0.00151482	2	Ctss
Sipa1	2.17e-07	0.338887	0.5	0.084	0.00178071	2	Sipa1
Klf4	3.07e-07	0.918526	0.542	0.112	0.00251533	2	Klf4
Sirpa	3.36e-07	0.319928	0.542	0.103	0.00275205	2	Sirpa
Gpr84	3.4e-07	0.611595	0.417	0.056	0.00278863	2	Gpr84
B2m	3.85e-07	1.25944	0.833	0.346	0.00315323	2	B2m
Cst3	4.51e-07	2.3327	0.875	0.757	0.00369679	2	Cst3
Ctsh	4.86e-07	0.558002	0.542	0.103	0.00398632	2	Ctsh
Blnk	5.16e-07	0.251253	0.417	0.047	0.0042332	2	Blnk
C3	5.88e-07	0.827566	0.417	0.056	0.00482067	2	C3
Srgap2	1.27e-06	0.758957	0.417	0.065	0.0103852	2	Srgap2
Fam110a	1.46e-06	0.502902	0.292	0.019	0.0119535	2	Fam110a
Ogt	1.7e-06	0.285908	0.208	0	0.0139747	2	Ogt
Sgk1	1.77e-06	1.01603	0.875	0.477	0.0145133	2	Sgk1
Btg2	1.78e-06	0.714834	0.625	0.196	0.0145845	2	Btg2
Trem2	3.05e-06	0.660895	0.417	0.075	0.0249894	2	Trem2
Nuak1	3.43e-06	0.627572	0.333	0.037	0.028155	2	Nuak1
Dusp1	4.53e-06	1.0256	0.625	0.206	0.0371179	2	Dusp1
Olr1	4.57e-06	0.951636	0.333	0.037	0.0374825	2	Olr1
Man2b1	4.84e-06	0.251338	0.333	0.037	0.0396739	2	Man2b1
Pabpc1	4.95e-06	0.954331	0.708	0.262	0.0405616	2	Pabpc1
Jund	6.94e-06	0.293383	0.792	0.327	0.056919	2	Jund
Cd83	7.71e-06	0.470801	0.458	0.103	0.0632428	2	Cd83
Egr2	8.51e-06	0.450995	0.292	0.028	0.0697725	2	Egr2
Lipa	9.04e-06	0.346471	0.292	0.028	0.0740956	2	Lipa
Ccl3	1.3e-05	0.519861	0.542	0.168	0.106693	2	Ccl3
Fpgs	1.65e-05	0.334273	0.25	0.019	0.135113	2	Fpgs
Marcks	1.85e-05	0.283133	0.5	0.121	0.151909	2	Marcks
Ggta1	2.03e-05	0.261302	0.167	0	0.166178	2	Ggta1
Arpc4	2.58e-05	0.548748	0.75	0.308	0.211367	2	Arpc4
Clec2l	2.79e-05	0.510624	0.375	0.065	0.229085	2	Clec2l
Fosb	2.95e-05	0.341855	0.667	0.29	0.241676	2	Fosb
Itga6	3.41e-05	0.396358	0.292	0.037	0.279943	2	Itga6
Plek	3.47e-05	0.620898	0.417	0.093	0.284302	2	Plek
Bod1l1	3.88e-05	0.298745	0.417	0.084	0.318321	2	Bod1l1
Cfh	4.16e-05	0.386677	0.458	0.103	0.341189	2	Cfh
Gxylt1	4.71e-05	0.759009	0.292	0.037	0.385975	2	Gxylt1
Csf1r	6.91e-05	0.949309	0.542	0.196	0.56628	2	Csf1r
Mertk	7.22e-05	0.288695	0.25	0.028	0.592085	2	Mertk
Rgs10	7.22e-05	0.274206	0.25	0.028	0.592085	2	Rgs10
LOC100909712	7.26e-05	0.452249	0.583	0.206	0.595146	2	LOC100909712
Jun	8.33e-05	0.930187	0.542	0.206	0.683056	2	Jun
RT1-CE4	8.39e-05	0.483117	0.542	0.187	0.688053	2	RT1-CE4
Arhgap45	8.56e-05	0.39412	0.25	0.028	0.70181	2	Arhgap45
Nckap1l	0.000104692	0.5316	0.333	0.065	0.858368	2	Nckap1l
Dnajb6	0.00010997	0.287233	0.458	0.121	0.901641	2	Dnajb6
Rac2	0.000112991	0.279944	0.5	0.159	0.926413	2	Rac2
Il1b	0.000139499	0.662736	0.458	0.131	1	2	Il1b
Gpx1	0.000142647	1.1756	0.583	0.252	1	2	Gpx1
Nfkbia	0.000153618	0.844724	0.708	0.374	1	2	Nfkbia
Ptpn6	0.000155198	0.351921	0.333	0.065	1	2	Ptpn6
Ckb	0.000177539	1.17552	0.75	0.364	1	2	Ckb
Ubc	0.000237124	0.502393	0.917	0.505	1	2	Ubc
Arhgap22	0.000238903	0.731098	0.125	0	1	2	Arhgap22
Plekhf2	0.000238903	0.487713	0.125	0	1	2	Plekhf2
Adgre1	0.000238903	0.452099	0.125	0	1	2	Adgre1
Rassf4	0.000264824	0.504246	0.167	0.009	1	2	Rassf4
Cd53	0.000264824	0.334135	0.167	0.009	1	2	Cd53
Cd80	0.000264824	0.293577	0.167	0.009	1	2	Cd80
Spint1	0.000264824	0.270081	0.167	0.009	1	2	Spint1
Emcn	0.000283907	0.261156	0.167	0.009	1	2	Emcn
Slc7a6	0.000304274	0.481465	0.167	0.009	1	2	Slc7a6
Rhob	0.000307765	0.456077	0.708	0.318	1	2	Rhob
Egr1	0.000310787	0.853501	0.667	0.402	1	2	Egr1
C1qb	0.000317583	0.711098	0.667	0.346	1	2	C1qb
Jmjd1c	0.00032011	0.579983	0.375	0.103	1	2	Jmjd1c
RT1-A1	0.000430098	0.319443	0.583	0.243	1	2	RT1-A1
Fcgr3a	0.00052962	0.927155	0.375	0.112	1	2	Fcgr3a
Aif1	0.000602352	0.412365	0.542	0.215	1	2	Aif1
RT1-Ba	0.000619762	0.741359	0.292	0.065	1	2	RT1-Ba
Vsir	0.000728997	0.25057	0.292	0.065	1	2	Vsir
Tpt1	0.000798601	0.381371	0.833	0.533	1	2	Tpt1
Itm2b	0.000849317	0.431305	0.875	0.477	1	2	Itm2b
RT1-Db1	0.00100303	0.994106	0.292	0.065	1	2	RT1-Db1
Ucp2	0.00101587	0.449824	0.458	0.178	1	2	Ucp2
Ccdc25	0.00105384	0.286029	0.208	0.028	1	2	Ccdc25
Tyrobp	0.00114938	0.27357	0.667	0.374	1	2	Tyrobp
Ctsd	0.00123098	0.441642	0.833	0.514	1	2	Ctsd
Zfand2a	0.00125516	0.397206	0.333	0.093	1	2	Zfand2a
Eif1ax	0.00126687	0.510053	0.417	0.14	1	2	Eif1ax
Lyz2	0.00132024	0.804368	0.667	0.374	1	2	Lyz2
Rrm1	0.00148123	0.549279	0.167	0.019	1	2	Rrm1
Lgmn	0.00164234	0.621809	0.625	0.336	1	2	Lgmn
Rnf144b	0.00165812	0.314998	0.167	0.019	1	2	Rnf144b
C1qc	0.00170032	0.715394	0.583	0.346	1	2	C1qc
Cd74	0.0017043	1.35139	0.583	0.308	1	2	Cd74
Pald1	0.00175367	0.278638	0.167	0.019	1	2	Pald1
Apoe	0.00187619	0.992826	0.625	0.364	1	2	Apoe
Ccl4	0.00198758	0.349657	0.458	0.178	1	2	Ccl4
Npc2	0.00200171	0.98348	0.708	0.449	1	2	Npc2
Myl6	0.00208671	0.791884	0.792	0.514	1	2	Myl6
Tes	0.00211541	0.321805	0.25	0.056	1	2	Tes
Gcc2	0.00229031	0.317752	0.25	0.056	1	2	Gcc2
RT1-Bb	0.00237044	0.330231	0.208	0.037	1	2	RT1-Bb
Rnmt	0.00237044	0.251024	0.208	0.037	1	2	Rnmt
Tra2b	0.00240113	0.487116	0.458	0.206	1	2	Tra2b
Rab2a	0.00244884	0.338018	0.417	0.131	1	2	Rab2a
LOC100364435	0.0024767	1.00512	0.667	0.486	1	2	LOC100364435
Lrch4	0.00259302	0.467153	0.208	0.037	1	2	Lrch4
Grn	0.00276844	0.26054	0.417	0.159	1	2	Grn
Ptgs1	0.00284191	0.273972	0.125	0.009	1	2	Ptgs1
Snai3	0.0028494	0.625383	0.083	0	1	2	Snai3
Il16	0.0028494	0.425115	0.083	0	1	2	Il16
Dctn2	0.00289278	0.283459	0.458	0.178	1	2	Dctn2
Fcer1g	0.00305536	1.02759	0.5	0.252	1	2	Fcer1g
Cotl1	0.00315752	0.592737	0.333	0.112	1	2	Cotl1
LOC100359583	0.00383492	0.365558	0.708	0.374	1	2	LOC100359583
Rnaset2	0.00405355	0.479689	0.583	0.308	1	2	Rnaset2
Ccdc97	0.0042179	0.274141	0.25	0.065	1	2	Ccdc97
Ier3	0.00430881	0.715861	0.375	0.15	1	2	Ier3
Pfn1	0.0043855	0.27564	0.625	0.318	1	2	Pfn1
Fuca1	0.00449044	0.753376	0.417	0.187	1	2	Fuca1
Gtf2f1	0.00461754	0.981974	0.292	0.093	1	2	Gtf2f1
Csrnp1	0.00469888	0.616321	0.25	0.065	1	2	Csrnp1
Atp6v0e1	0.005229	0.369193	0.25	0.065	1	2	Atp6v0e1
Sf3b1	0.00530558	0.30023	0.542	0.234	1	2	Sf3b1
Ppp1cc	0.00542457	0.474519	0.417	0.15	1	2	Ppp1cc
Mgat2	0.00559166	0.382286	0.167	0.028	1	2	Mgat2
Ctsb	0.00564635	0.862024	0.75	0.561	1	2	Ctsb
Orc2	0.00591744	0.675603	0.333	0.112	1	2	Orc2
Ctsz	0.00597482	0.446102	0.583	0.308	1	2	Ctsz
Tep1	0.0060812	0.44142	0.333	0.121	1	2	Tep1
Hps1	0.00613868	0.363197	0.167	0.028	1	2	Hps1
Rock1	0.00634458	0.41472	0.417	0.15	1	2	Rock1
Tcn2	0.00652287	0.33563	0.208	0.047	1	2	Tcn2
Spen	0.00668185	0.489554	0.25	0.065	1	2	Spen
Capg	0.00705067	0.251467	0.375	0.14	1	2	Capg
Sort1	0.00740557	0.346987	0.542	0.262	1	2	Sort1
Eif5	0.00779805	1.01434	0.542	0.271	1	2	Eif5
Eef1b2	0.0079098	0.710231	0.542	0.299	1	2	Eef1b2
Gna13	0.00880319	0.290054	0.292	0.103	1	2	Gna13
Vcp	0.00884005	0.555376	0.708	0.402	1	2	Vcp
Hnrnpl	0.00913261	0.344847	0.417	0.187	1	2	Hnrnpl
Slc2a1	0.00968748	0.401639	0.5	0.252	1	2	Slc2a1
Man1c1	0.00988468	0.30311	0.292	0.103	1	2	Man1c1
Rexo2	2.28e-14	0.461825	0.95	0.144	1.87e-10	3	Rexo2
Trim8	9.2e-14	1.20576	0.65	0.036	7.54e-10	3	Trim8
Mrpl27	1.66e-13	0.312826	0.8	0.099	1.36e-09	3	Mrpl27
H2az2	3.28e-13	0.787561	0.45	0	2.69e-09	3	H2az2
Rhoc	1.33e-12	0.335244	0.75	0.081	1.09e-08	3	Rhoc
Rab6a	2.93e-12	0.442006	0.95	0.189	2.4e-08	3	Rab6a
Sec62	4.97e-12	0.334442	0.95	0.162	4.08e-08	3	Sec62
Tmem117	9.62e-12	0.254907	0.8	0.126	7.89e-08	3	Tmem117
Rnft2	1.08e-11	0.251523	0.55	0.027	8.83e-08	3	Rnft2
Prtfdc1	1.26e-11	0.519499	0.85	0.144	1.03e-07	3	Prtfdc1
Tmed10	3.39e-11	0.587212	0.9	0.207	2.78e-07	3	Tmed10
Etv1	3.63e-11	0.457884	0.8	0.117	2.98e-07	3	Etv1
Prnp	4.4e-11	0.772245	0.95	0.288	3.6e-07	3	Prnp
Arl8b	5.79e-11	0.332487	0.85	0.162	4.75e-07	3	Arl8b
Csrp1	9.42e-11	0.315441	0.75	0.117	7.72e-07	3	Csrp1
Gjb1	9.62e-11	0.400994	0.95	0.252	7.88e-07	3	Gjb1
Phf14	1.2e-10	0.424271	0.45	0.018	9.85e-07	3	Phf14
Tubb2b	1.38e-10	0.454342	0.7	0.108	1.13e-06	3	Tubb2b
Mrpl23	2.19e-10	0.329088	0.6	0.063	1.79e-06	3	Mrpl23
Afap1	2.28e-10	0.26935	0.4	0.009	1.87e-06	3	Afap1
Ywhae	2.29e-10	0.578537	1	0.306	1.88e-06	3	Ywhae
Pcyt2	2.9e-10	0.430393	0.85	0.189	2.37e-06	3	Pcyt2
Ssrp1	3.39e-10	0.475284	0.75	0.117	2.78e-06	3	Ssrp1
Srpk2	3.53e-10	0.311122	0.8	0.153	2.89e-06	3	Srpk2
Ppia	3.93e-10	0.446081	0.95	0.252	3.23e-06	3	Ppia
Dpy19l1	4.73e-10	0.300235	1	0.261	3.88e-06	3	Dpy19l1
Gpd1	4.88e-10	1.17461	0.95	0.333	4e-06	3	Gpd1
Usp54	4.88e-10	0.251322	0.8	0.162	4e-06	3	Usp54
Fkbp1a	5.09e-10	0.948513	0.8	0.198	4.17e-06	3	Fkbp1a
Plpp2	5.13e-10	0.604741	0.65	0.09	4.2e-06	3	Plpp2
Bex3	5.26e-10	0.259901	0.5	0.036	4.31e-06	3	Bex3
Psmb5	5.32e-10	0.346984	0.75	0.144	4.36e-06	3	Psmb5
Srebf2	5.78e-10	0.279233	0.9	0.198	4.74e-06	3	Srebf2
Atp5pf	6.23e-10	0.29243	0.85	0.189	5.11e-06	3	Atp5pf
Lap3	6.54e-10	0.515974	1	0.27	5.36e-06	3	Lap3
Aph1b	7.4e-10	0.259866	0.65	0.09	6.07e-06	3	Aph1b
Cyp51	7.99e-10	0.554974	0.9	0.234	6.55e-06	3	Cyp51
Ptpa	9.37e-10	0.427038	0.6	0.072	7.68e-06	3	Ptpa
Psmd7	1.07e-09	0.29686	0.75	0.135	8.74e-06	3	Psmd7
Eif4h	1.07e-09	0.37001	0.8	0.18	8.81e-06	3	Eif4h
Uqcrh	1.17e-09	0.50658	0.8	0.135	9.57e-06	3	Uqcrh
Smim19	1.3e-09	0.261218	0.5	0.036	1.06e-05	3	Smim19
Rala	1.6e-09	0.42425	0.7	0.117	1.31e-05	3	Rala
Rap1gds1	1.67e-09	0.320302	0.8	0.171	1.37e-05	3	Rap1gds1
Eprs	1.67e-09	0.71703	0.95	0.351	1.37e-05	3	Eprs
Qdpr	1.84e-09	0.546504	0.9	0.243	1.51e-05	3	Qdpr
Map7	1.87e-09	0.360537	0.8	0.18	1.54e-05	3	Map7
Ybx3	1.91e-09	0.345736	0.8	0.153	1.57e-05	3	Ybx3
Ankrd28	1.96e-09	0.323216	0.5	0.045	1.61e-05	3	Ankrd28
Olig2	2.12e-09	0.378863	0.7	0.117	1.74e-05	3	Olig2
Mrfap1	2.24e-09	0.337926	0.85	0.234	1.84e-05	3	Mrfap1
Slc25a3	2.27e-09	0.331906	0.85	0.189	1.86e-05	3	Slc25a3
Rbx1	2.37e-09	0.326366	0.7	0.117	1.94e-05	3	Rbx1
Sh3glb1	3e-09	0.415421	0.7	0.135	2.46e-05	3	Sh3glb1
Atg10	3.07e-09	0.548859	0.4	0.018	2.52e-05	3	Atg10
Uqcc2	3.08e-09	0.25245	0.85	0.171	2.53e-05	3	Uqcc2
Cct3	3.48e-09	0.314984	0.7	0.117	2.85e-05	3	Cct3
Fbxw5	3.49e-09	0.354639	0.55	0.054	2.86e-05	3	Fbxw5
Atp5mf	3.68e-09	0.377282	0.9	0.243	3.01e-05	3	Atp5mf
Pmm2	3.7e-09	0.457547	0.5	0.045	3.04e-05	3	Pmm2
Prpf40a	3.9e-09	0.406315	0.65	0.108	3.2e-05	3	Prpf40a
Inpp5f	4.44e-09	0.272402	0.65	0.099	3.64e-05	3	Inpp5f
Cope	4.78e-09	0.288876	0.8	0.189	3.92e-05	3	Cope
Tsnax	4.94e-09	0.276435	0.8	0.198	4.05e-05	3	Tsnax
Ptprn	5.11e-09	0.35052	0.55	0.063	4.19e-05	3	Ptprn
Commd3	5.16e-09	0.437795	0.65	0.108	4.23e-05	3	Commd3
Psmb1	5.7e-09	0.290495	0.9	0.234	4.67e-05	3	Psmb1
Cox5a	5.85e-09	0.272134	0.9	0.252	4.8e-05	3	Cox5a
Aars	6.35e-09	0.341256	0.85	0.216	5.21e-05	3	Aars
Ldlr	6.84e-09	0.30688	0.7	0.144	5.61e-05	3	Ldlr
Wdr55	7.06e-09	0.354544	0.7	0.117	5.79e-05	3	Wdr55
Glul	8.32e-09	1.09479	1	0.64	6.82e-05	3	Glul
Tpm3	8.97e-09	0.398064	0.85	0.234	7.35e-05	3	Tpm3
Rgs3	9.64e-09	0.284558	0.75	0.144	7.9e-05	3	Rgs3
Rnh1	1.08e-08	0.406078	0.8	0.189	8.86e-05	3	Rnh1
Twf1	1.2e-08	0.46241	0.7	0.126	9.86e-05	3	Twf1
Psmd4	1.24e-08	0.423232	0.8	0.216	0.000101776	3	Psmd4
Adh5	1.29e-08	0.316997	0.5	0.054	0.000105742	3	Adh5
Chchd3	1.47e-08	0.491965	0.5	0.045	0.000120188	3	Chchd3
Eif2s3	1.48e-08	0.260572	0.65	0.117	0.00012097	3	Eif2s3
Psma7	1.52e-08	0.428509	0.85	0.216	0.000124551	3	Psma7
Pllp	1.62e-08	0.302616	0.9	0.252	0.000132911	3	Pllp
Pebp1	2e-08	0.974558	1	0.523	0.000163697	3	Pebp1
Apod1	2.08e-08	1.41433	1	0.766	0.000170508	3	Apod
Skp1	2.24e-08	0.455965	0.75	0.198	0.000183268	3	Skp1
Atp5f1e	2.55e-08	0.407756	0.8	0.198	0.000209282	3	Atp5f1e
Psmc3	2.63e-08	0.302118	0.8	0.189	0.000215523	3	Psmc3
Fdps	2.88e-08	0.733817	0.9	0.342	0.000236145	3	Fdps
Cdk5rap3	3.16e-08	0.412901	0.8	0.189	0.000259149	3	Cdk5rap3
Mrpl54	3.46e-08	0.542333	0.7	0.144	0.000283359	3	Mrpl54
Mrpl17	3.46e-08	0.419127	0.7	0.144	0.000283359	3	Mrpl17
Sash1	3.46e-08	0.449503	0.55	0.081	0.000283548	3	Sash1
Ywhag	3.88e-08	0.328331	0.55	0.081	0.000318457	3	Ywhag
Msmo1	3.91e-08	0.904294	0.95	0.423	0.000320981	3	Msmo1
Map1b	3.99e-08	0.27443	0.9	0.279	0.000327252	3	Map1b
Parp1	4.14e-08	0.758309	0.5	0.054	0.000339185	3	Parp1
Mbnl2	4.34e-08	0.398907	0.7	0.171	0.000356112	3	Mbnl2
Hsd17b12	4.36e-08	0.310379	0.9	0.252	0.000357511	3	Hsd17b12
S100a16	4.57e-08	0.272911	0.7	0.126	0.000374634	3	S100a16
Abcf1	4.88e-08	0.267271	0.7	0.144	0.000399841	3	Abcf1
Ssr2	5.13e-08	0.310818	0.75	0.162	0.000420206	3	Ssr2
Clta	5.26e-08	0.845641	0.75	0.171	0.000430982	3	Clta
Bcat1	5.42e-08	0.603583	0.95	0.315	0.000443989	3	Bcat1
Mfsd5	5.49e-08	0.289307	0.65	0.117	0.00045004	3	Mfsd5
Slc44a1	5.75e-08	0.524326	0.95	0.423	0.000471591	3	Slc44a1
Dad1	5.98e-08	0.317796	0.85	0.207	0.000490676	3	Dad1
Cab39	6.22e-08	1.20726	0.7	0.144	0.000510212	3	Cab39
Atp5pd	6.28e-08	0.256928	0.85	0.252	0.000514729	3	Atp5pd
Prkar1a	6.3e-08	0.275497	0.8	0.207	0.000516811	3	Prkar1a
Saraf	6.43e-08	0.343035	0.75	0.189	0.000527425	3	Saraf
Kif1b	6.82e-08	0.292759	0.95	0.288	0.000559174	3	Kif1b
Cib1	7.13e-08	0.348976	0.45	0.045	0.000584975	3	Cib1
Srpra	7.71e-08	0.378096	0.6	0.108	0.000632228	3	Srpra
Litaf	7.75e-08	0.495354	0.85	0.252	0.000635212	3	Litaf
Dph3	8.32e-08	0.25936	0.7	0.144	0.000681922	3	Dph3
Psmb6	8.6e-08	0.707202	0.85	0.279	0.000704849	3	Psmb6
Cox7b	8.64e-08	0.294907	0.5	0.063	0.000708109	3	Cox7b
Mtch1	9.23e-08	0.422022	0.9	0.297	0.000756893	3	Mtch1
Ist1	9.69e-08	1.62232	0.55	0.081	0.000794502	3	Ist1
Smdt1	9.92e-08	0.303838	0.65	0.144	0.000813394	3	Smdt1
Erbin	1e-07	0.524388	0.9	0.306	0.000819602	3	Erbin
Hdhd2	1e-07	0.328304	0.6	0.108	0.000821666	3	Hdhd2
S100a10	1.01e-07	0.306977	0.85	0.225	0.000825378	3	S100a10
Sqle	1.08e-07	0.671718	0.9	0.306	0.000887518	3	Sqle
Vdac2	1.17e-07	0.344655	0.9	0.306	0.000960867	3	Vdac2
Atp5if1	1.27e-07	0.326783	0.8	0.189	0.00104498	3	Atp5if1
Adamts4	1.31e-07	0.259586	0.65	0.126	0.00107136	3	Adamts4
Chmp2b	1.31e-07	0.35548	0.45	0.054	0.0010721	3	Chmp2b
Pbx3	1.31e-07	0.254328	0.7	0.153	0.00107391	3	Pbx3
Nacad	1.32e-07	0.582982	0.7	0.18	0.00108046	3	Nacad
Rabac1	1.37e-07	0.44798	0.7	0.153	0.00112539	3	Rabac1
Mrps18a	1.39e-07	0.314855	0.5	0.072	0.00114306	3	Mrps18a
Ndufb8	1.52e-07	0.396154	0.85	0.261	0.00124424	3	Ndufb8
Serbp1	1.52e-07	0.321532	0.7	0.162	0.00124893	3	Serbp1
Cox6a1	1.58e-07	0.514315	0.95	0.324	0.00129512	3	Cox6a1
Mkks	2.01e-07	0.257024	0.4	0.036	0.00164926	3	Mkks
Rtn4	2.03e-07	0.602074	0.9	0.333	0.00166356	3	Rtn4
Gcn1	2.15e-07	0.392095	0.4	0.036	0.00176655	3	Gcn1
Rhog	2.33e-07	0.529828	1	0.423	0.00190931	3	Rhog
Hmgcs1	2.34e-07	0.468547	0.8	0.243	0.0019148	3	Hmgcs1
Wscd1	2.48e-07	0.261936	0.95	0.279	0.00203528	3	Wscd1
Ralbp1	2.49e-07	0.295663	0.55	0.081	0.00203982	3	Ralbp1
Actr1a	2.55e-07	0.267316	0.75	0.189	0.00208932	3	Actr1a
Smim29	2.64e-07	0.293041	0.45	0.063	0.00216585	3	Smim29
Uqcrq	2.69e-07	0.387338	0.95	0.333	0.00220658	3	Uqcrq
Apln	2.98e-07	0.339002	0.8	0.234	0.00244344	3	Apln
Rfc1	3.03e-07	0.3052	0.75	0.189	0.00248424	3	Rfc1
Cops5	3.06e-07	0.270841	0.55	0.09	0.00250961	3	Cops5
Rac11	3.54e-07	0.436712	0.95	0.396	0.00290378	3	Rac1
Cryab1	3.66e-07	0.982627	1	0.595	0.00300004	3	Cryab
Klk61	4.61e-07	1.17712	1	0.577	0.00377808	3	Klk6
Dgka	4.79e-07	0.25997	0.45	0.054	0.00392358	3	Dgka
Psip1	4.94e-07	0.333322	0.65	0.144	0.00404802	3	Psip1
Cox7c1	4.95e-07	0.283009	1	0.36	0.00405981	3	Cox7c
Mrpl46	5.05e-07	0.32835	0.35	0.027	0.00413932	3	Mrpl46
Ep400	5.16e-07	0.31459	0.5	0.072	0.00423452	3	Ep400
Rbp1	5.44e-07	0.381796	0.5	0.081	0.00445698	3	Rbp1
Cdc42	5.46e-07	0.259501	0.8	0.225	0.00447712	3	Cdc42
Gstp1	5.58e-07	0.518993	0.9	0.288	0.00457428	3	Gstp1
Htra1	5.68e-07	0.426065	0.8	0.243	0.00465685	3	Htra1
Elk4	5.77e-07	0.285254	0.5	0.072	0.00473214	3	Elk4
Atp5mc2	6.25e-07	0.350066	0.9	0.288	0.00512571	3	Atp5mc2
Hapln2	6.51e-07	0.659948	0.95	0.423	0.00533374	3	Hapln2
Ndufa13	6.63e-07	0.350407	0.9	0.306	0.00543559	3	Ndufa13
Chmp5	6.73e-07	0.280493	0.65	0.153	0.00552181	3	Chmp5
Ric8a	6.88e-07	0.283811	0.4	0.045	0.00564147	3	Ric8a
Eif3f	6.94e-07	0.260975	0.75	0.18	0.00568604	3	Eif3f
Eef1g	7.24e-07	0.317042	0.8	0.225	0.00593378	3	Eef1g
Nme1	7.4e-07	0.987699	0.6	0.117	0.00606559	3	Nme1
Wtap	8.2e-07	0.466192	0.45	0.054	0.00672288	3	Wtap
Hspa8	8.52e-07	0.378417	1	0.387	0.00698669	3	Hspa8
Sf1	8.53e-07	0.286401	0.65	0.135	0.00699469	3	Sf1
Sulf2	9.08e-07	0.470667	0.8	0.279	0.00744494	3	Sulf2
Cttnbp2nl	9.62e-07	0.904849	0.65	0.153	0.00788547	3	Cttnbp2nl
Mpzl1	9.82e-07	0.280871	0.5	0.081	0.0080474	3	Mpzl1
Malsu1	1e-06	0.352037	0.4	0.045	0.00823846	3	Malsu1
Fis1	1.04e-06	0.399385	0.85	0.324	0.00849336	3	Fis1
Ccng1	1.06e-06	0.338886	0.55	0.117	0.00867615	3	Ccng1
Sec11c	1.07e-06	0.600747	0.9	0.396	0.00875449	3	Sec11c
Nipbl	1.07e-06	0.394213	0.4	0.045	0.00877065	3	Nipbl
Tuba1a	1.09e-06	0.519795	1	0.658	0.00891028	3	Tuba1a
Eif5a	1.14e-06	0.374499	0.95	0.351	0.00933699	3	Eif5a
Tmem50a	1.14e-06	0.290196	0.75	0.234	0.009367	3	Tmem50a
Resp18	1.22e-06	0.481344	0.55	0.126	0.00998932	3	Resp18
Gdi1	1.25e-06	0.353014	0.85	0.27	0.0102663	3	Gdi1
Eef2	1.26e-06	0.672309	0.95	0.45	0.0103368	3	Eef2
Nop16	1.35e-06	0.438489	0.45	0.063	0.0110634	3	Nop16
Eif4a1	1.36e-06	0.257643	0.8	0.234	0.0111274	3	Eif4a1
Aplp11	1.36e-06	0.947823	1	0.595	0.0111323	3	Aplp1
Hsp90ab1	1.4e-06	0.482048	1	0.505	0.0115053	3	Hsp90ab1
Cldn11	1.43e-06	0.811979	1	0.568	0.0117561	3	Cldn11
Tmem141	1.48e-06	0.383435	0.55	0.117	0.0121238	3	Tmem141
Clasp2	1.51e-06	0.409522	0.65	0.162	0.0124114	3	Clasp2
Ptgds	1.54e-06	0.881681	1	0.586	0.012665	3	Ptgds
Ppp2r2a	1.62e-06	0.33605	0.6	0.153	0.0133142	3	Ppp2r2a
Cuta	1.93e-06	0.413453	0.65	0.153	0.0158574	3	Cuta
Phox2a	1.98e-06	0.61365	0.2	0	0.0162255	3	Phox2a
Arl6ip1	2e-06	0.358217	0.85	0.279	0.0163613	3	Arl6ip1
Emc10	2.08e-06	0.252898	0.7	0.189	0.0170601	3	Emc10
Negr1	2.5e-06	0.61247	0.25	0.009	0.0205098	3	Negr1
Stx12	2.82e-06	0.359076	0.65	0.198	0.0230899	3	Stx12
Prdx2	2.88e-06	0.650916	0.8	0.279	0.0235881	3	Prdx2
Eif3a	2.91e-06	0.876573	0.8	0.234	0.0239001	3	Eif3a
Dars	2.99e-06	0.709965	0.4	0.054	0.024484	3	Dars
Eif1b	3.01e-06	0.303471	0.85	0.288	0.0247023	3	Eif1b
Abca2	3.33e-06	0.364808	0.65	0.18	0.027268	3	Abca2
Psmb3	3.33e-06	0.400419	0.9	0.369	0.027309	3	Psmb3
Agpat4	3.41e-06	0.388048	0.95	0.369	0.027971	3	Agpat4
Atp6v1g1	3.43e-06	0.536423	0.85	0.36	0.0280846	3	Atp6v1g1
Nosip	3.61e-06	0.329242	0.55	0.108	0.0296355	3	Nosip
Reep51	3.63e-06	0.301263	0.85	0.306	0.0297997	3	Reep5
Eif2s2	3.73e-06	0.433484	0.9	0.351	0.0305887	3	Eif2s2
App1	3.85e-06	0.443324	0.9	0.405	0.0315481	3	App
Chn2	3.95e-06	0.446566	0.45	0.081	0.0324198	3	Chn2
Tmem63a1	4.08e-06	0.331045	0.8	0.234	0.0334613	3	Tmem63a
Ppdpf	4.21e-06	0.78722	0.65	0.207	0.0344948	3	Ppdpf
Mal	4.41e-06	0.368495	0.65	0.18	0.0361938	3	Mal
Usp4	4.47e-06	0.341331	0.4	0.054	0.0366503	3	Usp4
Arfrp1	4.47e-06	0.317584	0.4	0.054	0.0366503	3	Arfrp1
Kcna1	4.72e-06	0.301998	0.55	0.117	0.0386838	3	Kcna1
Hsd17b8	4.74e-06	0.394707	0.5	0.09	0.0389011	3	Hsd17b8
Gng12	5.06e-06	0.258538	0.65	0.189	0.0414793	3	Gng12
Cox6b1	5.15e-06	0.377477	0.85	0.297	0.0422324	3	Cox6b1
Dst	5.27e-06	0.637174	0.8	0.288	0.0431985	3	Dst
Cct5	5.27e-06	0.351761	0.95	0.369	0.0432327	3	Cct5
Scamp2	5.29e-06	1.09776	0.8	0.261	0.0433621	3	Scamp2
Tf1	5.49e-06	0.8364	1	0.766	0.044993	3	Tf
Stxbp3	5.53e-06	0.349529	0.5	0.099	0.0453476	3	Stxbp3
Dnajb14	6.73e-06	0.603295	0.3	0.027	0.0551618	3	Dnajb14
Timm17a	7.21e-06	0.297546	0.6	0.171	0.0591265	3	Timm17a
Atp1b3	7.74e-06	0.26604	0.8	0.288	0.0634534	3	Atp1b3
Cmtm51	8.01e-06	1.03196	0.8	0.324	0.0656657	3	Cmtm5
Tbc1d10b	8.33e-06	0.280154	0.35	0.045	0.0682819	3	Tbc1d10b
Cnp1	8.37e-06	0.857766	0.95	0.64	0.0686374	3	Cnp
Tcf25	9.44e-06	0.417804	0.85	0.369	0.0773644	3	Tcf25
Lsm12	9.53e-06	0.344461	0.5	0.108	0.0781545	3	Lsm12
P4hb	1.17e-05	0.361236	0.85	0.333	0.0958074	3	P4hb
Ptprd	1.3e-05	0.259665	0.6	0.162	0.106516	3	Ptprd
Vps28	1.42e-05	0.346939	0.6	0.171	0.116106	3	Vps28
LOC687679	1.46e-05	1.0334	0.4	0.063	0.119786	3	LOC687679
Ndufb10	1.47e-05	0.342621	0.6	0.18	0.120579	3	Ndufb10
Lmna	1.49e-05	0.315246	0.75	0.27	0.122216	3	Lmna
Trim28	1.49e-05	0.284625	0.55	0.126	0.122234	3	Trim28
Pea15	1.51e-05	0.370212	0.95	0.441	0.123821	3	Pea15
Sirt2	1.52e-05	0.390975	0.85	0.36	0.124798	3	Sirt2
Cdc16	1.67e-05	0.359168	0.45	0.09	0.136944	3	Cdc16
Snrpg	1.71e-05	0.347669	0.4	0.063	0.140184	3	Snrpg
Apbb1	1.79e-05	0.464089	0.7	0.234	0.147086	3	Apbb1
Tmem147	1.82e-05	0.525458	0.55	0.135	0.149023	3	Tmem147
Dnajc10	1.84e-05	0.597644	0.45	0.09	0.15047	3	Dnajc10
Cyb5a	2.23e-05	0.360804	0.55	0.135	0.183053	3	Cyb5a
Rnf8	2.27e-05	0.983244	0.25	0.018	0.186434	3	Rnf8
Stmn4	2.44e-05	0.437302	0.8	0.315	0.200454	3	Stmn4
Sema4d	2.46e-05	0.430223	0.55	0.144	0.20146	3	Sema4d
Slc12a2	2.59e-05	0.26429	0.8	0.306	0.212136	3	Slc12a2
Lamp1	2.71e-05	0.578244	1	0.568	0.221965	3	Lamp1
Atp5mg	2.81e-05	0.36352	0.6	0.18	0.229983	3	Atp5mg
Fasn	2.88e-05	0.516079	0.7	0.252	0.236497	3	Fasn
Carhsp1	2.98e-05	0.429074	0.8	0.333	0.244272	3	Carhsp1
Dbndd21	3.01e-05	0.728385	0.9	0.559	0.247084	3	Dbndd2
Dcun1d4	3.06e-05	0.272016	0.35	0.054	0.250712	3	Dcun1d4
Tmem42	3.38e-05	0.262542	0.4	0.072	0.277368	3	Tmem42
Syt4	3.41e-05	0.375305	0.35	0.054	0.279287	3	Syt4
Kat7	3.77e-05	0.504147	0.3	0.036	0.309254	3	Kat7
Vkorc1	4e-05	0.269581	0.35	0.054	0.328013	3	Vkorc1
Haus8	4.01e-05	0.336638	0.3	0.036	0.328458	3	Haus8
Psme3	4.25e-05	0.380897	0.3	0.036	0.348789	3	Psme3
Hspbp1	4.27e-05	0.293788	0.7	0.216	0.35005	3	Hspbp1
Ndufs7	4.45e-05	0.344284	0.55	0.144	0.364658	3	Ndufs7
Myo1d	4.45e-05	0.321003	0.55	0.144	0.364658	3	Myo1d
Eif3g	4.56e-05	0.384091	0.7	0.234	0.373722	3	Eif3g
Exosc4	4.95e-05	0.277309	0.35	0.054	0.405627	3	Exosc4
Timp1	5.22e-05	0.940447	0.5	0.126	0.427651	3	Timp1
Chtop	5.26e-05	0.471806	0.45	0.09	0.431339	3	Chtop
Rab5b	5.6e-05	0.347199	0.5	0.117	0.45883	3	Rab5b
Commd9	5.88e-05	0.263896	0.5	0.135	0.482427	3	Commd9
Cd63	6.39e-05	1.12759	0.85	0.486	0.523729	3	Cd63
Dclk1	6.51e-05	0.719888	0.55	0.18	0.533735	3	Dclk1
Psmb2	7.6e-05	0.340371	0.6	0.207	0.6234	3	Psmb2
Fam131b	7.61e-05	0.381223	0.6	0.198	0.624293	3	Fam131b
Mag	8.3e-05	0.427394	0.9	0.514	0.680592	3	Mag
Churc1	8.57e-05	0.366099	0.45	0.126	0.702612	3	Churc1
Rab4a	0.000109685	0.252503	0.5	0.135	0.899304	3	Rab4a
Vgf	0.000117375	0.331738	0.3	0.045	0.962358	3	Vgf
Csnk1d	0.000117375	0.31764	0.3	0.045	0.962358	3	Csnk1d
Arl2	0.000121848	0.38468	0.7	0.306	0.999033	3	Arl2
Aldoc	0.000145134	0.679836	0.65	0.234	1	3	Aldoc
Scd21	0.000148723	0.38835	0.95	0.577	1	3	Scd2
Mtmr6	0.000153694	0.281695	0.3	0.045	1	3	Mtmr6
Ermp1	0.000156973	0.349626	0.4	0.09	1	3	Ermp1
Sh3glb2	0.000157483	0.297085	0.65	0.243	1	3	Sh3glb2
Nfasc	0.00015957	0.297043	0.75	0.297	1	3	Nfasc
Tnip1	0.000160989	0.373233	0.45	0.126	1	3	Tnip1
Ttc27	0.000163348	0.862632	0.25	0.027	1	3	Ttc27
Plp11	0.000170034	0.808062	1	0.82	1	3	Plp1
Ptov1	0.000254523	0.283335	0.45	0.126	1	3	Ptov1
Ubn2	0.000318481	0.576814	0.3	0.054	1	3	Ubn2
Galt	0.000397035	1.03746	0.2	0.018	1	3	Galt
Tppp3	0.000459614	0.308008	0.45	0.126	1	3	Tppp3
Cox19	0.000489841	0.262041	0.6	0.216	1	3	Cox19
Setd5	0.000541947	0.658964	0.3	0.054	1	3	Setd5
Gpatch4	0.000583668	0.291153	0.5	0.171	1	3	Gpatch4
Gbf1	0.000604711	0.88812	0.25	0.036	1	3	Gbf1
Rack1	0.000807933	0.585951	0.9	0.432	1	3	Rack1
Ugt8	0.000826084	0.346011	0.65	0.297	1	3	Ugt8
Gsta6	0.00099852	0.255988	0.35	0.081	1	3	Gsta6
Fez1	0.00106255	0.286597	0.6	0.261	1	3	Fez1
Tm7sf2	0.00107103	0.276755	0.4	0.117	1	3	Tm7sf2
Uba52	0.00113615	0.269449	0.8	0.45	1	3	Uba52
Dynll1	0.001155	0.376451	0.8	0.405	1	3	Dynll1
Nup107	0.00157394	0.389712	0.2	0.027	1	3	Nup107
Stmn11	0.00168326	0.27651	0.6	0.261	1	3	Stmn1
Arl6ip5	0.00185664	0.287202	0.35	0.09	1	3	Arl6ip5
Ech1	0.00203278	0.278172	0.6	0.279	1	3	Ech1
Fmnl2	0.002121	0.381796	0.3	0.072	1	3	Fmnl2
Ndrg1	0.00213146	0.320824	0.75	0.423	1	3	Ndrg1
Micos10	0.00230895	0.290925	0.55	0.252	1	3	Micos10
Unc5b	0.00269582	0.255348	0.5	0.198	1	3	Unc5b
Swi5	0.00302341	0.279972	0.3	0.072	1	3	Swi5
Nisch	0.00372806	0.342274	0.25	0.054	1	3	Nisch
Selenom	0.00415517	0.253706	0.5	0.207	1	3	Selenom
Nfat5	0.004337	0.294733	0.35	0.108	1	3	Nfat5
Coa3	0.00449784	0.275932	0.5	0.207	1	3	Coa3
Riok1	0.00513445	0.322766	0.2	0.036	1	3	Riok1
Atxn7l3b	0.00552672	0.262704	0.4	0.135	1	3	Atxn7l3b
Atf7ip	0.00562358	1.02078	0.35	0.108	1	3	Atf7ip
Eif4b	0.00602959	0.302056	0.4	0.144	1	3	Eif4b
Cd44	8.57e-15	0.872788	0.647	0.026	7.03e-11	4	Cd44
Ccl12	4.37e-09	0.493047	0.353	0.009	3.58e-05	4	Ccl12
Spp1	3.1e-08	0.894607	0.588	0.079	0.000254107	4	Spp1
Srbd1	5.93e-08	0.615924	0.353	0.018	0.000485914	4	Srbd1
Smarcd2	7.65e-08	0.567413	0.412	0.035	0.000626847	4	Smarcd2
Slc16a3	8.56e-08	0.518666	0.353	0.018	0.000701494	4	Slc16a3
Pvr	1.71e-07	0.395978	0.294	0.009	0.00140501	4	Pvr
Acsl4	4.92e-07	0.497747	0.353	0.026	0.00403373	4	Acsl4
Lrp1	5.66e-07	0.484677	0.412	0.044	0.0046405	4	Lrp1
Tgfbi	6.59e-06	0.552332	0.176	0	0.0540106	4	Tgfbi
Polr1a	6.59e-06	0.544857	0.176	0	0.0540106	4	Polr1a
Clec4a1	6.59e-06	0.27053	0.176	0	0.0540106	4	Clec4a1
Adam15	7.15e-06	0.513455	0.412	0.061	0.0586006	4	Adam15
Ap2s1	2.16e-05	1.48109	0.647	0.228	0.176951	4	Ap2s1
Rev1	2.2e-05	0.314207	0.353	0.044	0.1806	4	Rev1
Ncf4	2.33e-05	0.424984	0.412	0.07	0.191304	4	Ncf4
Atp1b31	4.65e-05	0.551907	0.765	0.307	0.380881	4	Atp1b3
Fcgr2b	5.26e-05	0.458125	0.471	0.105	0.431269	4	Fcgr2b
Trpc6	5.42e-05	0.341338	0.235	0.018	0.444262	4	Trpc6
S100a6	6.84e-05	1.43708	0.412	0.088	0.560409	4	S100a6
Cxcl1	7.03e-05	0.351502	0.294	0.035	0.576768	4	Cxcl1
Arg1	8.73e-05	0.308098	0.235	0.018	0.715972	4	Arg1
Abcb4	0.000118042	0.485767	0.294	0.035	0.967825	4	Abcb4
Lgals3	0.000130649	0.629091	0.647	0.228	1	4	Lgals3
Tex261	0.000143496	0.398099	0.353	0.061	1	4	Tex261
Gpnmb	0.000160312	0.32151	0.471	0.114	1	4	Gpnmb
Dcp2	0.000171937	0.377873	0.176	0.009	1	4	Dcp2
Sdc4	0.000206024	0.560005	0.294	0.044	1	4	Sdc4
Anxa6	0.000206378	1.63365	0.176	0.009	1	4	Anxa6
Lgmn1	0.000234513	0.71387	0.706	0.342	1	4	Lgmn
Ctsl	0.000236739	0.802564	0.588	0.219	1	4	Ctsl
Fabp4	0.000252075	0.669809	0.118	0	1	4	Fabp4
Mocs2	0.000256953	0.371415	0.235	0.026	1	4	Mocs2
Smg9	0.000275132	0.461479	0.235	0.026	1	4	Smg9
Zcchc24	0.000290395	1.24466	0.471	0.123	1	4	Zcchc24
Dhrs9	0.000309301	0.272302	0.294	0.044	1	4	Dhrs9
Tkt	0.000339575	0.675323	0.765	0.316	1	4	Tkt
Ccl7	0.00038554	0.39593	0.235	0.026	1	4	Ccl7
Cyba	0.00038646	0.449072	0.529	0.167	1	4	Cyba
Ldha	0.000446514	1.56271	0.529	0.167	1	4	Ldha
Ppib	0.00050549	0.38338	0.706	0.289	1	4	Ppib
Prdx5	0.000593053	0.718474	0.647	0.272	1	4	Prdx5
Lgals3bp	0.000657824	0.614731	0.353	0.079	1	4	Lgals3bp
Lilrb4	0.000798441	1.59312	0.294	0.053	1	4	Lilrb4
Cd631	0.000808899	0.457475	0.941	0.482	1	4	Cd63
Icam1	0.00084318	0.434052	0.412	0.105	1	4	Icam1
Jagn1	0.000900606	0.252101	0.353	0.079	1	4	Jagn1
Vim	0.000903277	0.913805	0.647	0.272	1	4	Vim
Cybc1	0.000920566	0.921766	0.471	0.167	1	4	Cybc1
Sec63	0.000922348	0.272294	0.529	0.175	1	4	Sec63
Ndufb21	0.00117967	1.08257	0.824	0.474	1	4	Ndufb2
Tlr8	0.00124238	0.674216	0.176	0.018	1	4	Tlr8
Fam53b	0.00124238	0.301589	0.176	0.018	1	4	Fam53b
Map3k8	0.00125446	0.337523	0.235	0.035	1	4	Map3k8
Psmb4	0.00130458	2.06695	0.647	0.298	1	4	Psmb4
Sgpl1	0.00142147	0.942781	0.353	0.096	1	4	Sgpl1
Nfam1	0.00148965	0.605154	0.235	0.035	1	4	Nfam1
Fxyd5	0.00154864	0.473774	0.588	0.237	1	4	Fxyd5
Lrrc59	0.00157286	0.477135	0.412	0.132	1	4	Lrrc59
Mcmbp	0.0023209	0.516822	0.235	0.044	1	4	Mcmbp
Plxnb2	0.00257382	0.306434	0.235	0.044	1	4	Plxnb2
Gm2a	0.00269434	0.250477	0.412	0.14	1	4	Gm2a
Abce1	0.00272559	0.331821	0.412	0.123	1	4	Abce1
Tnrc6a	0.00288288	1.04253	0.412	0.14	1	4	Tnrc6a
RT1-CE41	0.00298991	0.489642	0.529	0.211	1	4	RT1-CE4
Ripk3	0.00303904	0.526084	0.294	0.07	1	4	Ripk3
Ankrd13a	0.00308339	0.414143	0.412	0.14	1	4	Ankrd13a
Ccl2	0.00326274	0.838957	0.529	0.228	1	4	Ccl2
Ddx23	0.00345391	0.420914	0.294	0.07	1	4	Ddx23
Bag3	0.00349481	0.305543	0.353	0.096	1	4	Bag3
Ctsd1	0.00373586	1.10888	0.765	0.544	1	4	Ctsd
Lrrfip2	0.00385738	0.471941	0.353	0.105	1	4	Lrrfip2
Ftl1	0.00397446	0.884832	0.882	0.711	1	4	Ftl1
Dnase2	0.00434803	0.652082	0.353	0.114	1	4	Dnase2
Tmem14c	0.00455121	0.406176	0.471	0.184	1	4	Tmem14c
Snx18	0.00469123	0.418011	0.412	0.149	1	4	Snx18
Tspan13	0.00470294	0.254628	0.176	0.026	1	4	Tspan13
Siah2	0.00508251	1.33195	0.118	0.009	1	4	Siah2
G0s2	0.00508251	0.955257	0.118	0.009	1	4	G0s2
Trim5	0.00508251	0.592781	0.118	0.009	1	4	Trim5
Nars2	0.00508251	0.27723	0.118	0.009	1	4	Nars2
Gdi2	0.00527696	0.327978	0.647	0.289	1	4	Gdi2
Gpr183	0.00551465	0.613993	0.118	0.009	1	4	Gpr183
Scpep1	0.00566461	1.2299	0.412	0.149	1	4	Scpep1
Ucp21	0.00579637	0.374588	0.471	0.193	1	4	Ucp2
Atp5po	0.00600666	0.909498	0.647	0.333	1	4	Atp5po
Ccrl2	0.00639597	0.664325	0.294	0.079	1	4	Ccrl2
Commd8	0.00663089	0.363338	0.235	0.053	1	4	Commd8
Nubpl	0.00758045	0.348964	0.235	0.053	1	4	Nubpl
S100a11	0.00792306	0.269817	0.235	0.053	1	4	S100a11
Tmem97	0.00803862	0.729994	0.353	0.114	1	4	Tmem97
Gabarap	0.00843598	0.674406	0.471	0.246	1	4	Gabarap
Patl1	2.99e-14	0.551307	0.556	0.008	2.45e-10	5	Patl1
Dear	1.06e-13	0.603482	0.444	0	8.66e-10	5	Dear
Camta2	1.07e-10	0.810346	0.556	0.025	8.78e-07	5	Camta2
Glipr1	1.24e-10	1.2168	0.556	0.025	1.01e-06	5	Glipr1
Slc39a11	1.47e-10	1.23144	0.333	0	1.2e-06	5	Slc39a11
Mt2A	1.47e-10	1.03008	0.333	0	1.2e-06	5	Mt2A
Clec12b	1.47e-10	0.786784	0.333	0	1.2e-06	5	Clec12b
Itgb7	1.47e-10	0.716103	0.333	0	1.2e-06	5	Itgb7
Hpcal1	1.47e-10	0.603296	0.333	0	1.2e-06	5	Hpcal1
Sp5	1.47e-10	0.273484	0.333	0	1.2e-06	5	Sp5
Cercam	1.13e-09	1.30687	0.556	0.033	9.23e-06	5	Cercam
Crip1	1.79e-09	1.19303	0.667	0.057	1.47e-05	5	Crip1
Themis2	1.82e-08	0.801538	0.667	0.074	0.000149101	5	Themis2
Mindy4	4.26e-08	1.73523	0.333	0.008	0.000349041	5	Mindy4
Tmem51	5.06e-08	0.520613	0.333	0.008	0.000414584	5	Tmem51
Apbb1ip	5.24e-08	0.996388	0.778	0.123	0.000429238	5	Apbb1ip
Pop5	6.08e-08	0.677461	0.444	0.025	0.000498446	5	Pop5
Ifi27l2b	8.18e-08	0.327942	0.556	0.049	0.000670777	5	Ifi27l2b
Plcb2	1.94e-07	0.539716	0.222	0	0.00158716	5	Plcb2
Zfp282	1.94e-07	0.458119	0.222	0	0.00158716	5	Zfp282
Traf2	1.94e-07	0.348521	0.222	0	0.00158716	5	Traf2
Smpd4	1.94e-07	0.2977	0.222	0	0.00158716	5	Smpd4
Fcgr1a	4.1e-07	1.03953	0.556	0.057	0.00336508	5	Fcgr1a
Pomt1	1.31e-06	0.511012	0.333	0.016	0.0107508	5	Pomt1
Psmb9	1.31e-06	0.459666	0.333	0.016	0.0107508	5	Psmb9
Med20	1.5e-06	0.789347	0.333	0.016	0.0123357	5	Med20
Tmem140	1.5e-06	0.646701	0.333	0.016	0.0123357	5	Tmem140
Ak6	1.73e-06	0.255663	0.333	0.016	0.014144	5	Ak6
Jmjd6	2.01e-06	1.44399	0.444	0.041	0.0165172	5	Jmjd6
Apex1	7.89e-06	0.587121	0.556	0.082	0.064678	5	Apex1
RT1-CE10	8.52e-06	0.713069	0.556	0.082	0.0698402	5	RT1-CE10
Mpdu1	1.1e-05	0.446126	0.444	0.049	0.0898653	5	Mpdu1
Prdx6	1.2e-05	0.4084	0.444	0.049	0.0984104	5	Prdx6
Cd2ap	1.31e-05	0.636962	0.333	0.025	0.107482	5	Cd2ap
Iqgap1	1.31e-05	0.521979	0.333	0.025	0.107482	5	Iqgap1
Fam217b	1.47e-05	0.616795	0.333	0.025	0.120515	5	Fam217b
Mrpl51	1.47e-05	0.51161	0.333	0.025	0.120515	5	Mrpl51
Timm44	1.47e-05	0.286645	0.333	0.025	0.120515	5	Timm44
Nudt7	1.57e-05	0.836785	0.444	0.049	0.128947	5	Nudt7
Ubxn1	1.58e-05	1.25855	0.778	0.23	0.129502	5	Ubxn1
Rbms2	1.65e-05	1.01378	0.333	0.025	0.135046	5	Rbms2
RT1-S3	1.65e-05	0.682274	0.333	0.025	0.135046	5	RT1-S3
Pstpip1	1.91e-05	1.20422	0.444	0.057	0.156478	5	Pstpip1
Wars1	2.37e-05	0.981817	0.667	0.164	0.194697	5	Wars1
Tspan3	2.45e-05	0.870753	0.667	0.156	0.200617	5	Tspan3
LOC108350501	2.67e-05	0.265683	0.889	0.311	0.21906	5	LOC108350501
Gprc5d	3.42e-05	0.74784	0.222	0.008	0.280267	5	Gprc5d
Dpysl4	3.42e-05	0.522642	0.222	0.008	0.280267	5	Dpysl4
Edem1	3.42e-05	0.521344	0.222	0.008	0.280267	5	Edem1
B4galt4	3.42e-05	0.472226	0.222	0.008	0.280267	5	B4galt4
Glrb	3.42e-05	0.403594	0.222	0.008	0.280267	5	Glrb
Apobec2	3.42e-05	0.397644	0.222	0.008	0.280267	5	Apobec2
Nrros	3.42e-05	0.378693	0.222	0.008	0.280267	5	Nrros
Ptger2	3.42e-05	0.360556	0.222	0.008	0.280267	5	Ptger2
Nbn	3.42e-05	0.33309	0.222	0.008	0.280267	5	Nbn
Plp2	3.42e-05	0.282808	0.222	0.008	0.280267	5	Plp2
Vcpip1	4.04e-05	0.591518	0.444	0.057	0.331386	5	Vcpip1
Nell2	4.39e-05	0.78946	0.444	0.057	0.359583	5	Nell2
Gon4l	5.59e-05	1.01426	0.444	0.057	0.458466	5	Gon4l
Zbtb21	6.09e-05	0.386915	0.444	0.066	0.499048	5	Zbtb21
Foxp4	6.87e-05	0.507135	0.333	0.033	0.563553	5	Foxp4
Rgs1	7.26e-05	1.17672	0.667	0.156	0.595423	5	Rgs1
Psmb10	7.68e-05	1.51978	0.667	0.156	0.629451	5	Psmb10
Gmnn	8.36e-05	0.710306	0.333	0.033	0.685172	5	Gmnn
Dnal4	8.36e-05	0.365789	0.333	0.033	0.685172	5	Dnal4
Serpinb9	9.21e-05	0.558242	0.333	0.033	0.754907	5	Serpinb9
Ube2g1	0.000106145	0.330787	0.444	0.074	0.870279	5	Ube2g1
Pccb	0.000111595	0.484698	0.333	0.033	0.914968	5	Pccb
Stat1	0.000141265	0.907683	0.444	0.074	1	5	Stat1
Hspa5	0.000144742	1.44889	0.889	0.467	1	5	Hspa5
Ptpn1	0.000146995	0.949994	0.556	0.115	1	5	Ptpn1
Galnt2	0.000209351	0.782483	0.444	0.082	1	5	Galnt2
Snx12	0.000261884	0.448363	0.333	0.041	1	5	Snx12
Tmem223	0.000337625	0.31328	0.333	0.041	1	5	Tmem223
Sap30l	0.000354652	0.739641	0.444	0.082	1	5	Sap30l
Hsp90b1	0.000356786	0.960887	0.778	0.377	1	5	Hsp90b1
Elac2	0.000399024	0.324172	0.333	0.041	1	5	Elac2
C2cd2l	0.000403508	0.530977	0.444	0.082	1	5	C2cd2l
Tyrobp1	0.000418122	0.874816	0.889	0.393	1	5	Tyrobp
Thbd	0.000473181	0.901016	0.222	0.016	1	5	Thbd
Tmem181	0.000473181	0.669091	0.222	0.016	1	5	Tmem181
Rassf3	0.000473181	0.598861	0.222	0.016	1	5	Rassf3
Maip1	0.000473181	0.568564	0.222	0.016	1	5	Maip1
Rhov	0.000473181	0.567079	0.222	0.016	1	5	Rhov
Dlgap4	0.000473181	0.416427	0.222	0.016	1	5	Dlgap4
Nt5c	0.000473181	0.309161	0.222	0.016	1	5	Nt5c
Fmc1	0.000473181	0.269239	0.222	0.016	1	5	Fmc1
Slfn4	0.000522552	0.625472	0.556	0.131	1	5	Slfn4
Acsl5	0.000530294	0.343911	0.222	0.016	1	5	Acsl5
B2m1	0.000566693	0.475011	0.889	0.402	1	5	B2m
Ptges3	0.000593289	1.03456	0.667	0.262	1	5	Ptges3
Nlrp3	0.00064128	1.8642	0.333	0.049	1	5	Nlrp3
Btbd6	0.00064128	0.442728	0.333	0.049	1	5	Btbd6
AABR07066522.1	0.000668857	0.336819	0.444	0.082	1	5	AABR07066522.1
Efhd2	0.000691884	0.981614	0.333	0.049	1	5	Efhd2
Ogfr	0.000691884	0.471245	0.333	0.049	1	5	Ogfr
Sec23ip	0.000804409	0.369162	0.333	0.049	1	5	Sec23ip
Erap1	0.000866832	0.36002	0.333	0.049	1	5	Erap1
Mafb	0.00100537	0.997107	0.333	0.049	1	5	Mafb
Havcr2	0.00100537	0.817356	0.333	0.049	1	5	Havcr2
AABR07021988.1	0.00100948	1.07819	0.444	0.107	1	5	AABR07021988.1
Ctsd2	0.00107744	1.03981	0.889	0.549	1	5	Ctsd
Grn1	0.00120593	1.03459	0.556	0.18	1	5	Grn
Dph31	0.00133596	0.288255	0.667	0.197	1	5	Dph3
Dnajb9	0.00141414	0.513869	0.333	0.057	1	5	Dnajb9
Pqbp1	0.00156162	0.551691	0.556	0.156	1	5	Pqbp1
Prkcq	0.00162033	0.569225	0.333	0.057	1	5	Prkcq
Eif1a	0.00203347	1.24274	0.444	0.107	1	5	Eif1a
Acp5	0.00234527	1.21087	0.222	0.025	1	5	Acp5
Trappc11	0.00234527	0.619422	0.222	0.025	1	5	Trappc11
Siva1	0.00234527	0.429578	0.222	0.025	1	5	Siva1
Sting1	0.00234527	0.395902	0.222	0.025	1	5	Sting1
Mx2	0.00234527	0.361893	0.222	0.025	1	5	Mx2
Ydjc	0.00234527	0.281098	0.222	0.025	1	5	Ydjc
Utp20	0.00234527	0.270563	0.222	0.025	1	5	Utp20
Aga	0.00256801	0.29522	0.222	0.025	1	5	Aga
Creld2	0.00267556	0.405709	0.444	0.115	1	5	Creld2
Stk3	0.00271393	0.557701	0.333	0.066	1	5	Stk3
Arhgef40	0.00280993	0.415354	0.222	0.025	1	5	Arhgef40
Anpep	0.00280993	0.32027	0.222	0.025	1	5	Anpep
Ripk2	0.00295542	0.800838	0.444	0.115	1	5	Ripk2
G6pc3	0.00295542	0.720456	0.444	0.115	1	5	G6pc3
Calr	0.00350638	0.734679	0.778	0.41	1	5	Calr
Tax1bp11	0.00351995	0.547286	0.667	0.279	1	5	Tax1bp1
Ncstn	0.00359041	0.373174	0.444	0.123	1	5	Ncstn
Atrx	0.00391532	0.834497	0.333	0.066	1	5	Atrx
Tmpo	0.00391532	0.69571	0.333	0.066	1	5	Tmpo
Elovl1	0.00408702	0.39497	0.889	0.492	1	5	Elovl1
LOC288913	0.0041571	0.68121	0.333	0.066	1	5	LOC288913
Micos13	0.00431285	1.35178	0.556	0.221	1	5	Micos13
Eif3c1	0.00482828	0.460053	0.778	0.385	1	5	Eif3c
P4hb1	0.00498378	1.10595	0.778	0.385	1	5	P4hb
Nop53	0.00511338	1.30842	0.556	0.18	1	5	Nop53
Hspd1	0.00520639	0.529844	0.556	0.221	1	5	Hspd1
RGD1559482	0.00555493	0.692063	0.333	0.074	1	5	RGD1559482
Vim1	0.00574296	0.922248	0.667	0.295	1	5	Vim
Bola2	0.00606783	1.65563	0.667	0.352	1	5	Bola2
RGD1310352	0.00620794	0.493965	0.333	0.074	1	5	RGD1310352
Atg4d	0.00640798	0.276436	0.444	0.131	1	5	Atg4d
Mrpl16	0.00655969	1.00613	0.333	0.074	1	5	Mrpl16
Sh3kbp1	0.00678545	0.603853	0.667	0.295	1	5	Sh3kbp1
Slc35c2	0.00692619	0.889359	0.222	0.033	1	5	Slc35c2
Slk	0.00692619	0.842505	0.222	0.033	1	5	Slk
Cblb	0.00692619	0.622841	0.222	0.033	1	5	Cblb
Ahi1	0.00692619	0.574519	0.222	0.033	1	5	Ahi1
Rab20	0.00692619	0.560371	0.222	0.033	1	5	Rab20
Usp3	0.00692619	0.394211	0.222	0.033	1	5	Usp3
Zfp513	0.00692619	0.364841	0.222	0.033	1	5	Zfp513
Maff	0.00692619	0.354521	0.222	0.033	1	5	Maff
Svbp	0.00692619	0.341132	0.222	0.033	1	5	Svbp
Wdr44	0.00692619	0.28226	0.222	0.033	1	5	Wdr44
Smndc1	0.00692927	0.404592	0.333	0.074	1	5	Smndc1
Lcp2	0.00731744	0.730319	0.333	0.074	1	5	Lcp2
Arg11	0.00746729	0.638153	0.222	0.033	1	5	Arg1
Lcp1	0.00754583	0.818589	0.556	0.189	1	5	Lcp1
Bckdk	0.00805461	1.75063	0.444	0.139	1	5	Bckdk
Dynll2	0.00830025	0.384936	0.333	0.082	1	5	Dynll2
Spop	0.00841964	0.534788	0.444	0.156	1	5	Spop
Ndc1	0.00873983	0.812379	0.333	0.082	1	5	Ndc1
Strn	0.00932527	1.43725	0.222	0.033	1	5	Strn
