# Supplementary material for: Molecular Expression Profile of Changes in Rat Acute Spinal Cord Injury
Source: Front Cell Neurosci. 2021 Sep 30;15:720271. doi: 10.3389/fncel.2021.720271 (PMC8516027; doi:10.3389/fncel.2021.720271)
Supplement: Supplementary file 2 [file Data_Sheet_2.xlsx]

## Sheet: Sheet1
Statistic Analysis of Inflammation Factor Expression within Different Groups
Kruskall-wallis test	IL10	G-CSF	IL-1 β	GM-CSF	IL-2	TNF-α	IL-6	IL-13	IL-12	IL-5	IFN-γ	IL-4	IL-1 α	RANTES	IP-10	Exotaxin	MCP-3	GRO-α	MIP-2	MIP-1 α	MCP-1	IL-17
P value	0.0231033	0.0639732	0.00460428	0.0153044	0.0192475	0.00871871	0.00883739	0.00544277	0.313979	0.455176	0.400664	0.568693	0.00147136	0.00125517	0.00138322	0.00050012	0.000381899	0.000806244	0.00040279	0.000813919	0.000356422	0.0114221
Uninjuried vs 1 dpi	0.813039	0.102398	0.0695404	0.0101971	0.120491	0.0909998	0.195231	0.515102	0.988497	0.434668	0.460213	0.9776	0.798206	0.502105	0.0209299	0.000414444	0.000288802	0.000363626	0.000304423	0.00027015	0.00195854	0.484921
Uninjured vs 7dpi	0.963031	0.991055	0.0491596	0.840057	0.985246	0.999142	0.96315	0.532227	0.981986	0.721205	0.460213	0.76581	0.00121706	0.00532602	0.671376	0.0424325	0.0344552	0.402673	0.0352661	0.239286	0.138334	0.435358
Uninjured vs 21 dpi	0.147645	1	0.999813	0.690608	0.837599	0.76955	0.504431	0.245358	0.469579	0.968329	0.614762	0.99981	0.138411	0.00441762	0.00241514	0.604818	0.529258	0.0787282	0.531899	0.123233	1	0.58734
1dpi vs 7dpi	0.520389	0.19322	0.999139	0.103428	0.245676	0.12392	0.438107	0.0327854	0.898282	0.968329	1	0.514435	0.0269735	0.225658	0.298971	0.536143	0.529258	0.0688959	0.531899	0.123233	0.479568	0.0180286
1dpi vs 21dpi	0.0143024	0.102398	0.0566144	0.184565	0.0124427	0.00541866	0.00414773	0.00666956	0.288228	0.721205	0.99491	0.962308	0.604818	0.203654	0.917216	0.0314717	0.0344552	0.37171	0.0352661	0.239286	0.00195854	0.998513
7dpi vs 21dpi	0.35907	0.991055	0.0395351	0.993279	0.635846	0.690353	0.239409	0.956202	0.706482	0.934811	0.99491	0.809879	0.403713	0.999945	0.0783777	0.502105	0.529258	0.838836	0.531899	0.988051	0.138334	0.0290599
